# Supplementary material for: Idiotype-specific CD4+ T cells chronically stimulate autoreactive B cells to develop into B lymphomas in mice
Source: Nat Commun. 2026 Feb 25;17:3200. doi: 10.1038/s41467-026-69916-w (PMC13057116; doi:10.1038/s41467-026-69916-w)
Supplement: Supplementary file 4 — Source data [file 41467_2026_69916_MOESM4_ESM.xlsx]

## Sheet: Fig.1C-F
	Fig. 1C
	Vλ2315m+/- Id-sp. TCR-TG+/-	Id-sp. TCR-TG+/	Vλ2315m+/- -	non-TG
	35.6	52.2	0.46	0.053
	32.5	53.3	0.14	0.046
	27.6	59.2	0.23	0.13
	27	48	0.19	0.2
	29.6	41.2	0.44	0.3
	29	42.2	0.23	0.47
	23.6	41.9
	23.8	44.5
	20.6
	25.6
	Fig. 1D
	Vλ2315m+/- Id-sp. TCR-TG+/-	Id-sp. TCR-TG+/	Vλ2315m+/- -	non-TG
	13.8	56.5	0.46	0.053
	14.3	25.8	0.14	0.046
	14.5	28.2	0.23	0.13
	17	21.7	0.19	0.2
	13.74	25	0.44	0.3
	16.5	27.6	0.23	0.47
	20	27.2
	18.9	23.1
	20.6	23.4
	21.1	24.4
	19.7
	Fig. 1E
	Vλ2315m+/- Id-sp. TCR-TG+/-	Id-sp. TCR-TG+/-
	11.42	3.74
	7.98	3.91
	7.48	3.73
	4.19	4.53
	8.5	4.7
	16.04	4.61
	10.63	5.02
	7.09	6.02
	6.92
	Fig. 1F
	Vλ2315m+/- Id-sp. TCR-TG+/-		Id-sp. TCR-TG+/-
	F94R95N96	Y94S95T96	F94R95N96	Y94S95T96
	21.3	0.4	13.3	2.86
	27.4	0.86	24.8	0.97
	29.4	0.26	25	0.62

## Sheet: Fig.1G
	Fig. 1G
	age (days)	Vλ2315m+/-								Vλ2315m+/- Id-sp. TCR-TG+/-							non-TG						Id-sp. TCR-TG+/-
	29	16.1	15	18.3	15.3	16.2	14.4	17	16.7	12.4	12.5	15	14.5	13.9	14	15.1	17.6	17.5	16.4	16.6	18.7	18.1
	35																19.2	18.6	18.6	18.6	19.2	19.4
	45	19.8	18.3	19.5	18.7	17.5	19.6	19.9	20.3														21.3	18.5	17.8	18.7	18.8	16.6	17.1
	52									20.2	17.6	19.4	18.2	16.9	16.5	18.9	22.1	20.1	22.3	20.9	22.1	22.1
	68	22.5	20.2	21.8	20.5	19.6	23.1	22.5	23	19.5	20	20.8	21.7	17.9	18.2	20.8	22.9	23	23	22.3	23.8	22.8	21.4	21.7	22.3	22.7	22	21.2	22
	88																23.4	21.6	23.7	23.3	23.8	23.8
	100	24.3	22.7	24.6	22.6	21.4	24.7	25.1	25.5	24.1	22.1	23.6	21.6	19.8	19.5	22							23.8	24	24	25	25.8	23.6	24.9
	119																23.3	22.9	24.2	23.5	25.9	25.2
	131		26.4	24.1	26.4	23.9	25.2	25.8	26.9	25	23.4	24	23.7	20.5	20	23	23.7	22.2	25.4	25.1	24	25.2	24.2	24.1	25.4	27.8	28	24.1	27
	184									27	25.8	26.1	25	20.7	20.7	24	24.9	24.2	25.9	25	25.2	25.4	25.3	24.7	27.5	29.5	29.6	25.7	28.6
	234		30.9	26.3	29.2	28.8	28.6	26.7	29.5	27.5	28.1	28.3	27.7	21.7	22.09	24.8	26.6	23.7	26.6	25.4	26.5	27.4	27	26.4	28.2	28.3	29.4	27.4	28.8

## Sheet: Fig.1I
Fig. 1I
	age (days)	Vλ2315m+/- Id-sp. TCR-TG+/-															Vλ2315m+/-															Id-sp. TCR-TG+/-															non-TG
IgG2a	300	500	500	500	10000	0	10	50	10000	0	500	100	100	500	500	0	0	0	0	0	0											0	0	0	0	0											0	0	0
IgG1	300	500	500	500	1000	0	0	50	10000	0	100	100	10	50	100	0	0	0	0	0	0											0	0	0	0	0											0	0	0
[truncated: 2 more columns]

## Sheet: Fig.1K-P
Fig. 1K
IgG2a	Male	Female
	0	500
	5	500
	10	500
	25	10000
	0	500
	10	500
	50	0
	10000
	0
	500
	100
	100
IgG1	Male	Female
	0	500
	5	500
	10	500
	25	1000
	0	50
	0	100
	50	0
	1000
	0
	100
	100
	10
Fig. 1L
	Vλ2315m+/- Id-sp. TCR-TG+/-	non-TG	Vλ2315m+/-	Id-sp. TCR-TG+/-
	7430	145.2	273.3	145.1
	4410	202.9	282	175.5
	7512	268.9	313.7	169.8
	3093
	3670
	1226
	8552
	5047
	2065
	4227
	941.5
	4630
Fig. 1M
	IgG1	IgG2a	IgG2b	IgM
	0.044	2.688	0.079	0.114
	0.149	0.816	0.057	0.806
	0.041	2.726	0.044	0.065
	0.055	0.461	0.052	0.092
	0.052	0.254	0.055	2.48
	0.048	0.187	0.049	0.085
	0.045	3.212	0.046	0.08
	0.05	0.535	0.056	0.065
	0.038	0.324	0.067	0.068
	0.071	0.735	0.069	0.101
	0.036	0.124	0.048	0.067
	0.046	0.88	0.123	0.068
Fig. 1N
	Vλ2315m+/- Id-sp. TCR-TG+/-	non-TG	Vλ2315m+/-	Id-sp. TCR-TG+/-
	15345	353.7	452.1	432.5
	4723	382.3	434.5	438.5
	9643	1318	455.1	399
	3678
	8121
	3693
	15618
	9224
	4938
	5365
	2648
Fig. 1O
	IgG1	IgG2a	IgG2b	IgM
	0.26	0.295	0.387	1.461
	1.193	1.97	0.707	2.72
	0.255	1.897	0.319	1.566
	0.286	0.28	0.249	1.55
	0.556	0.426	0.385	2.641
	0.168	0.173	0.263	1.519
	0.186	2.981	0.332	1.156
	0.185	2.651	0.24	0.866
	0.139	0.366	0.569	0.756
	0.244	0.716	0.51	1.221
	0.176	0.69	0.336	1.059
	0.149	1.172	0.298	1.157
Fig. 1P
	α-IgG Histone (AUC)	α-IgG Nucleosome (AUC)
	15345	7430
	4723	4410
	9643	7512
	3678	3093
	8121	3670
	3693	1226
	15618	8552
	9224	5047
	4938	2065
	5365	4227
	2648	941.5

## Sheet: Fig.2A-C
Fig. 2A
		Vλ2315m+/- Id-sp. TCR-TG+/-				Id-sp. TCR-TG+/-
	GB113+	44.6	45.7	37.5	34.1	23.4	6.71	14.4
	GB113-	20.4	38.8	27	23.1	32.5	6.92	16.4
Fig. 2B
		Vλ2315m+/- Id-sp. TCR-TG+/-				Id-sp. TCR-TG+/-
	GB113+	22.6	23.7	7.99	5.46	0.83	5.88	8.5
	GB113-	14.5	10	5.46	5.42	0.36	9.3	11.8
Fig. 2C
		Vλ2315m+/- Id-sp. TCR-TG+/-				Id-sp. TCR-TG+/-
	κ+	22.6	36.3	21.1	14.7	11.8	8.36	9.9
	κ-	8.3	6.94	4.38	3.51	1.89	2.13	2.28

## Sheet: Fig.2D-G
Fig. 2D
	Age (mo)	10				14-20
		Vλ2315m+/- Id-sp. TCR-TG+/-	Id-sp. TCR-TG+/-	Vλ2315m+/- -	non-TG	Vλ2315m+/- Id-sp. TCR-TG+/-
		960	200	100	100	256.25
		640	180	100	150	480
		300	180	100	190	540
		300	180	280	180	1000
		320	180	200	180	240
		340	180	180	180	540
		180	180	180	170	580
		200	180	180	180	540
		200		180	180	920
				180
Fig. 2E
	Age (mo)	10				14-20
		Vλ2315m+/- Id-sp. TCR-TG+/-	Id-sp. TCR-TG+/-	Vλ2315m+/- -	non-TG	Vλ2315m+/- Id-sp. TCR-TG+/-
		4	14.4	0	22.33	49.03
		31.29	31.29	4	0	809.05
		13.26	10.97	0	0	127.17
		17.81	0	0	20.07	120.07
		10.97				219.81
		15.54				111.04
		22.33				103.49
						378.23
						208.16
Fig. 2F
	Age (mo)	10				14-20
		Vλ2315m+/- Id-sp. TCR-TG+/-	Id-sp. TCR-TG+/-	Vλ2315m+/- -	non-TG	Vλ2315m+/- Id-sp. TCR-TG+/-
		234.28	307.97	53.97	191.74	1250.11
		454.92	109.07	174.93	101.02	835.34
		666.12	141.69	77.21	109.07	1240.32
		321.14	491.18	129.38	174.93	69.39
		225.72				536.8
						1536.48
						722.19
						365.32
						1007.34
Fig. 2G
	Age (mo)	10				14-20
		Vλ2315m+/- Id-sp. TCR-TG+/-	Id-sp. TCR-TG+/-	Vλ2315m+/- -	non-TG	Vλ2315m+/- Id-sp. TCR-TG+/-
		64.35	70.33	16.79	44.91	246.47
		124.84	34.22	40.62	24.67	186.59
		158.39	47.06	32.09	20.46	222.98
		77.42	32.09	55.68	51.37	18.36
		56.76				120.4
						182.06
						107.1
						94.97

## Sheet: Fig.2H
Fig. 2H
	Age (Days)	Vλ2315m+/- Id-sp. TCR-TG+/-	Vλ2315m+/-	Id-sp. TCR-TG+/-	non-TG
	251	1
	305	1
	360	1
	360	1
	431	1
	446	1
	464	1	0	0	0
	466	1	0		0
	466	1	0		0
	477	1	0		0
	484	1	0	0	0
	500	1	0	0	0
	516	1	0	0	0
	516	1	0	0	0
	532	1	0	0	0
	533	1	0	0	0
	537	1	0	0	0
	537	1	0	0	0
	541	1	0		0
	556	1	0		0
	560	1
	564	1
	569	1
	578	1
	600	1
	613	1
	613	1
	661	1
	666	1
	666	1
	668	1
	678	1	0	1	0
	686	1	0	0	0
	701	1	0	0	0
	710	1	0	0	0
	841	1	0	0	0
		0
		0
		0
		0

## Sheet: Fig.2I
Fig. 2I
	Lymphoma	No Lymphoma
	500	0
	500	100
	500	100
	1000	0
	0
	0
	50
	1000
	100
	50
	100
	10
	5
	25

## Sheet: Fig.3A-E
Fig. 3A
	non-TG	Vλ2315m+/- -	Id-sp. TCR-TG+/-	Vλ2315m+/- Id-sp. TCR-TG+/-
	9.5	3	18.1	12.2
	82	65.9	60.6	45.6
	3	3	3	202
	3	3	3	293
	39.1	45.6	46.9	156
	0.3	0.3	0.3	169
	3	3	3	275
	3	3	3	82.9
	1	1	1	939
	0	-3.85	-8.98	2238
				339
Fig. 3B
	non-TG	Vλ2315m+/- -	Id-sp. TCR-TG+/-	Vλ2315m+/- Id-sp. TCR-TG+/-
	0.95	0.95	18.1	41.4
	134	126	60.6	187
	84.2	120	3	1708
	58.3	49.5	3	532
	68.1	81.4	46.9	513
	28.2	33.9	0.3	1046
	97.4	87.2	3	285
	95	111	3	798
	-361	-371		2580
	106	105	97.4	745
	15.4	5.13	29.5	520
Fig. 3C
	non-TG	Vλ2315m+/- -	Id-sp. TCR-TG+/-	Vλ2315m+/- Id-sp. TCR-TG+/-
	8492	9308	2061	30874
	4569	5547	5799	9759
	4579	4466	5501	10864
	5308	5255	8530	10600
	3492	3496	7303	13196
	707	1636	-655	3293
	1588	2263	2250	4435
	1810	3292	1211	37277
	1801			10024.4
				1964
Fig. 3D
	non-TG	Vλ2315m+/- -	Id-sp. TCR-TG+/-	Vλ2315m+/- Id-sp. TCR-TG+/-
	0.92	1.34	0.97	41.8
	0.85	1.13	1.85	42.8
	7.16	7.37	10.1	30.3
	3.03	4.24	5.34	29.9
	2.54	1.31	2.86	12.9
	0.94	4.42	7.11	73.9
	4.91	4.07	3.89	38.1
	4.6	4.37	7.16	58
	2.5			13.5
	10			6.79
				32.7
				48.2
Fig. 3E
	non-TG	Vλ2315m+/- -	Id-sp. TCR-TG+/-	Vλ2315m+/- Id-sp. TCR-TG+/-
	53.9	48.8	43.4	44.9
	69	65.9	66.2	126
	89.4	93.7	89.4	469
	235	139	153	693
	67.5	68.4	77.9	211
	118	169	99.6	225
	108	117	81.3	156
	88.2	69.1	69.1	275
	282	29.5		339
	132	157	178	98.6
	112	113	168	11560
				1114

## Sheet: Fig.3F
Fig. 3E
		non-TG							Lymphoma
	Ig M	95.9		92		96.7	90.18	97	34.6	38.9	1.08	0.98	1.25	1.16
	Ig D	96.2	92.8	90.8	94.2		92.1		15.4	31.1	5.85	6.03	0.27	0.56
	Ig G1	15.2	9.36	11.8	8.79	6.7			21	21.4	40.3	41.8	5.52	3.6
	Ig G2a	10		5.74		30.2	6.18	18.1	87.4	98.2	78.9	75.7	57	66.8	70.2

[truncated: 33 more sheets: Fig.3G,3I, Fig.3J, Fig.3K, Fig.3M, Fig.4C-G, Fig.4H-K, Fig.4M, Fig.5C, Fig.5D, Fig.5E, Fig.5F, Fig.5G-H, Fig.6B-F, Fig.6G, Fig.6H-I, Fig.7E-F, Fig.7H-K, Fig.7N, Fig.7P, Fig. S2A …]
